# Supplementary material for: Feasibility of measuring fusional vergence amplitudes objectively
Source: PLoS One. 2023 May 4;18(5):e0284552. doi: 10.1371/journal.pone.0284552 (PMC10159156; doi:10.1371/journal.pone.0284552)
Supplement: S1 Data — (XLSX) [file pone.0284552.s001.xlsx]

## Sheet: Hoja3
	Cristina Rovira-Gay, Clara Mestre, Marc Argilés, Valldeflors Vinuela-Navarro, Jaume Pujol
	Centre for Sensors, Instruments and Systems Development (CD6)
	Universitat Politècnica de Catalunya
	Feasibility of measuring fusional vergence amplitudes objectively
ID	GENDER	AGE	NearPhoria (- exo/+ endophoria)	NPC_BREAK	NPC_RECOVERY	Binocular_Accommodative_Facility	Vergence_Facility	CISS	StepObjective_BI_BREAK	StepObjective_BI_RECOVERY	StepObjective_BO_BREAK	StepObjective_BO_RECOVERY	SmoothObjective_BI_BREAK	SmoothObjective_BI_RECOVERY	SmoothObjective_BO_BREAK	SmoothObjective_BO_RECOVERY	SmoothSubjective_BI_BREAK	SmoothSubjective_BI_RECOVERY	SmoothSubjective_BO_BREAK	SmoothSubjective_BO_RECOVERY	StepSubjective_BI_BREAK	StepSubjective_BI_RECOVERY	StepSubjective_BO_BREAK	StepSubjective_BO_RECOVERY
1	M	28	0	6	7	11	15	13	14	14	31.66	21.66	13.1731	13.5415	24.989	11.6689	16	12	24	12	16	12	40	35
2	F	24	0	10	13	10	10	16	14	15.33	40		14.115	15.1199	40		16	14	32	24	10	8	40	35
3	F	27	-2	14	16	11	27	17	21.66	19.33	27	23.66	20.7182	20.3453	24.1779	21.5298	24	14	16	14	18	16	25	20
4	F	25	0	6	7	10.5	23	8	16	11.33	40		15.7452	9.6869	40		18	16	30	24	10	8	25	20
5	M	28	0	6	7	11	15	19	18.66	12	40		16.2708	7.6533	40		16	14	24	14	8	6	30	25
6	M	24	2	18	19	16	9	12	11.33	5.33	40		12.2285	5.9374	39.9406	36.3984	20	16	18	12	12	10	35	30
7	M	29	-2	23	25	15.5	18.5	7	14.66	16	28.33	20.33	12.3457	11.7998	30.3484	26.4464	16	11	16	4	18	12	35	30
8	M	25	0	9	10	14.5	19.5	14	14	13.33	40		6.2967	7.3254	40		16	14	24	20	18	14	20	18
9	F	28	2	6	7	11	13.5	19	18	16.66	40		19.4308	19.0307	38.6665	37.1386	16	14	16	15	10	8	40	35
10	M	28	-2	12	14	13	12.5	11	17.33	18	19.66	20	12.7118	13.7768	10.868	13.3069	18	16	18	16	18	16	40	35
11	F	24	0	8	12.5	7	28	6	13.33	12.66	25	20	13.5283	10.4675	28.1362	25.6561	20	16	12	10	16	14	30	25
12	F	19	0	6	7	12	20.5	19	16	11.33	40		11.6211	4.3239	40		20	16	40		14	12	40	35
13	F	26	4	9	11	9	22.5	18	12	10.66	40		12.0493	9.7434	34.2346	32.3357	16	14	16	15	20	14	25	18
14	F	27	1	6	7	12.5	14	12	10	5.33	40		5.084	3.5211	38.2418	31.7205	12	4	24	20	12	6	40	35
15	M	20	0	6	7	9.5	11	13	9.33	6.66	40		10.0087	5.5707	40		12	8	40	28	12	6	40	35
16	F	20	-2	6	7	9	20	11	12	12	12	15.33	13.6615	12.551	24.2767	22.0742	14	11	26	20	16	10	40	35
17	F	23	-8	6	7	12.5	22	8	23.33	21.66	40		20.3723	19.7189	40		20	14	40	18	25	20	30	25
18	F	21	-2	7	8	7.5	23	16	21	13.33	40		17.7195	10.4844	40		23	14	32	16	16	14	40	35
19	F	20	2	6	7	10	16	15	14.66	12	40		14.4633	8.6842	40		16	13	40		16	18	40	35
20	F	20	4	8	11	13.5	21	8	10.66	9.33	40		8.882	7.7507	40		16	12	34	28	18	16	40	35
21	F	20	8	6	7	11.5	9	10	12	2	40		8.1766	3.8639	40		18	9	34	32	14	8	40	35
22	F	20	-1	6	7	13.5	12	9	18.66	11.33	31.66	35	19.8319	6.7137	22.0129	29.1553	22	10	33	24	16	4	40	35
23	F	20	-4	6	7	1.5	15.5	10	26.66	18	40		16.9551	11.7645	40		20	14	30	19	16	10	40
24	F	20	-4	6	7	1.5	15.5	20	18	12.66	10.66	13.33	14.6311	14.6311	40		20	14	24		18	16	30	20
25	F	20	-6	6	7	11	25	14	12.66	7.33	25	16	11.875	8.131	28.4971	22.605	20	12	20	19	10	8	16	14
26	F	20	0	6	7	7	20	13	16.66	12.66	20.66	17.33	15.8838	10.5424	36.2181	27.0486	20	12	26	18	16	12	35	30
27	F	20	0	6	7	11.5	22.5	13	10.66	12.66	38.33	21.66	13.5568	6.7263	40		16	12	32	16	16	12	40	30
28	F	21	-12	6	7	11	22.5	17	21.66	18.66	36.66	21.66	20.3825	15.7787	39.8164	36.3432	22	20	30	12	18	16	40	35
29	F	21	2	8	11	13.5	15	15	9.33	10	36.66	23.33	6.6105	4.6705	39.288	36.3433	14	8	26	12	14	10	30	25
30	F	21	-4	6	7	13	6	5	10.66	10.66	40		14.2821	11.5707	40		14	8	36	32	14	10	40	35
31	M	26	6	6	7	15.5	17	13	12.66	5.66	40		11.1898	4.684	40		15	12	40	36	16	10	40	35
32	F	24	0	6	7	4	20.5	5	14	13.33	40		10.0277	11.2452	38.7762	26.2767	18	15	29	20	10	8	40	35
33	F	23	-6	6	7	8	22	11	16	14	40		13.286	12.5401	40		20	18	22	10	10	8	20	25
34	F	22	-8	6	7	8.5	23.5	16	21.33	16.66	40		19.9249	15.114	27.8105	16.9823	26	20	22	12	16	8	40	25
35	M	20	0	6	7	10.5	25.5	16	16.66	16	30	20	15.6166	13.581	21.6723	22.0101	18	10	18	10	12	10	30	25
36	F	23	-12	6	7	14	23	14	19.33	13.33	40		19.6138	15.3674	40		24	22	26	16	25	16	40	35
37	F	23	-20	11	13	14	18	8	21.66	20	40		21.6337	21.4331	39.4327	40	24	20	20	16	16	14	20	18
38	M	25	-2	10	11	2	21	18	10	6.66	26.66	20	9.2977	6.4671	34.6015	25.61	14	8	20	16	10	8	25	20
39	M	26	-2	7	8	6.5	20	12	18	18.66	9.33	6.66	18.3134	17.3466	8.4231	5.7244	16	12	16	4	14	10	18	16
40	M	21	-4	12	13	10.5	13	14	12.66	10.66	28.33	18	9.3082	7.8349	37.4929	29.5738	16	9	24	16	16	12	40	35
41	M	26	2	14	16	1.5	3.5	14	9.33	8	40		8.5239	5.5841	40		8	4	14	4	8	6	25	20
42	F	25	0	6	7	4	17	16	13.33	12	25	8.66	13.7299	9.879	24.0852	10.6342	16	10	24	12	14	10	40	35
43	F	29	-4	6	7	9	23.5	19	15.33	10	10.66	7.33	7.4894	5.9049	11.8885	5.3348	14	10	24	8	12	8	40	35
44	F	20	-4	6	7	8.5	30	5	14	10	22.66	18.66	12.0117	4.8455	19.5787	26.7129	19	12	24	20	16	14	40	35
45	F	24	4	6	7	1.5	33	12	30	18	30	18	14.5009	8.8719	27.7879	15.902	16	14	20	6	16	12	20	16
46	M	21	0	9	13	7.5	11.5	16	19.33	20	40		20.7951	22.0238	33.1956	32.7709	16	8	24	22	16	10	30	18
47	F	20	0	6	7	1.5	15	19	15.33	12	40		15.2902	10.383	40		15	13	26	4	12	10	40	35
48	M	20	4	6	7	5	24	17	28.33	25	25	13.33	24.9795	21.7996	22.9503	8.0626	26	22	24	7	14	10	30	25
49	M	28	-4	6	7	9	12	14	8.66	11.33	40		11.4817	10.2637	39.0069	40	11	7	36		10	8	40	35
